# Supplementary material for: A Logistic Regression Model for Predicting the Risk of Subsequent Surgery among Patients with Newly Diagnosed Crohn’s Disease Using a Brute Force Method
Source: Diagnostics (Basel). 2023 Dec 3;13(23):3587. doi: 10.3390/diagnostics13233587 (PMC10706147; doi:10.3390/diagnostics13233587)
Supplement: Supplementary file 1 [file diagnostics-13-03587-s001.zip]

Archive with 1 entries (1 files):
- diagnostics-2697047-supplementary.pdf
